# Supplementary material for: Temperature manipulation of neuronal dynamics in a forebrain motor control nucleus
Source: PLoS Comput Biol. 2017 Aug 22;13(8):e1005699. doi: 10.1371/journal.pcbi.1005699 (PMC5568752; doi:10.1371/journal.pcbi.1005699)
Supplement: S1 Code — (C) [file pcbi.1005699.s005.c]

// Neurons in HVC

// From 'Temperature manipulation of neuronal dynamics in a forebrain motor control nucleus'
// Goldin & Mindlin, PLoS Computational Biology (2017)
// This code produces Fig 3 data.
// Change neuronal type in line 452.

// Based on original model at slice 'room temperature' of Daou et al. J Neurophysiology (2013)

#include <stdio.h>
#include <stdlib.h>
#include <math.h>
#include <string.h>

//-----------------------------------------------------------------------------
/* Runge Kutta integrator from numerical recipies plus improvements */
/* void *deri(int n,double h[],double D[],double t);  */
//-----------------------------------------------------------------------------
void rk4(void deri(int , double [], double [], double ), \
double h[], int n, double t, double dt)
{
#define naux 10000

int i;
double k1[naux],k2[naux],k3[naux],k4[naux],h0[naux];
double dt2, dt6;

dt2=dt/2.;
dt6=dt/6.;

for (i = 0 ; i<n; i++)
	h0[i] = h[i];

deri(n,h0,k1,t);
for (i =0 ; i<n ; i++)
	h0[i]=h[i]+dt2*k1[i];

deri(n,h0,k2,t+dt2);
for (i =0 ; i<n ; i++)
	h0[i]=h[i]+dt2*k2[i];

deri(n,h0,k3,t+dt2);
for (i =0 ; i<n ; i++)
	h0[i]=h[i]+dt*k3[i];

deri(n,h0,k4,t+dt);
for (i = 0 ; i<n ; i++)
	{h0[i]=h[i]+dt*k4[i];};

for (i =0; i<n ; i++)
	h[i]=h[i]+dt6*(2.*(k2[i]+k3[i])+k1[i]+k4[i]);

return;
}
//-----------------------------------------------------------------------------
//Global variables: neuron_type, stimulation times, temperature, Q
//-----------------------------------------------------------------------------
  int tipo_neurona,nnn,Nsyn;
  double tco;				//start of injected current
  double tcf;				//end of ingected current
  
  double corriente, corriente_pre, base_current,current_gap, iApp, delay_pre,delay_post,gap2,current2;		//applied current
  
  double temp,To;
  double Q, Q2, qfactor;

  double Vo, no, ho, eo, rTo, Caio, Naio, rfo, rso, hpo, go[20];  //initial conditions
//-----------------------------------------------------------------------------
// Parameters
//-----------------------------------------------------------------------------
//-------------------------
// Nernest potentials in mV
//-------------------------
struct Pot{double VL;
            double VK;
            double VNa;
            double VCa;
            double VH;
            
            double Vsyn;
            } pot;
//-------------------------
// Others constants
//-------------------------
struct Par{double f;
            double eps;
            double kCa;
            double bCa;
            double ks;
            double Rpump;
            double Kp;
            double prf;
            double alphaNa;
            double Naeq;
            
            double alphasyn;
            double betasyn;
            double Trmax;
//---------------------------------------------------------------            
// Parameters values that vary among neuron types             
					double C;
					double kr;			
					} par;
//-------------------------
// Conductances in nS
//-------------------------
struct Cond{		double gNa;
					double gK;
					double gSK;
					double gKNa;
					double gH;
					double gA;
					double gCaT;
//---------------------------------------------------------------            
            double gL;
            double gNap;
            double gCa;
            
            double gsyn[20];
            } cond;
//-------------------------
// Time constants in mS
//-------------------------
struct Tau{double nbar;
            double hpbar;
            double e;
            double h;
            double rs;
            double r0;
            double r1;
            double g[20];
            } tau;
struct TauCa{double Ca_ex;
              double RTF;
            } tauCa;
//-------------------------
// Function constants in mV
//-------------------------
//Thetas
struct Theta{double m;
            double n;
            double s;
            double mp;
            double hp;
            double a;
            double e;
            double rf;
            double rs;
            double aT;
            double b;
            double rT;
            double rrT;
            double synRA;
            double synX;
            } theta;
// Sigmas
struct Sigma{double m;
            double n;
            double s;
            double mp;
            double hp;
            double a;
            double e;
            double rf;
            double rs;
            double aT;
            double b;
            double rT;
            double rrT;
            double synRA;
            double synX;
            } sigma;   
//-----------------------------------------------------------------------------
//Function PhiNa
//-----------------------------------------------------------------------------
double phiNa(double x){
	double result;
	
	result=(x*x*x)/(x*x*x+par.Kp*par.Kp*par.Kp);
	
return(result);
}//-----------------------------------------------------------------------------
//Equations
//-----------------------------------------------------------------------------
// Differential Equations
void ecuaciones(int neq,double v[],double dv[],double t){
        double V,n,h,e,rT,Cai,Nai,rf,rs,hp;
        
       V=v[0]; 
       n=v[1];
       h=v[2];
       e=v[3];
       rT=v[4];        
       Cai=v[5];        
       Nai=v[6];        
       rf=v[7];        
       rs=v[8];        
       hp=v[9];        
        
        double sinf,iCaL;
        double aTinf,bTinf,rTinf,taurT,iCaT;
        double mpinf,hpinf,tauhp,iNap;
        double iL;
        double ninf,taun,iK;
        double minf, alphah,betah,hinf,iNa;
        double ainf,einf,iA;
        double kinf,iSK;
        double winf,iKNa;
        double rfinf,taurf,rsinf,iH;
        //-------------------------
        // Applied Current
        //-------------------------
        if( (t>tco) && (t<tco+delay_pre) ) iApp=corriente_pre; else \
        if( (t>tco+delay_pre+current_gap) && (t<tcf+current_gap+delay_pre) ) iApp= corriente ; else \
        if( (t>tco+current_gap+gap2+delay_pre) && (t<tco+current_gap+delay_pre+delay_post+gap2) ) iApp= current2;  else \
        if( (t>tco+current_gap+delay_pre+delay_post+gap2+50) && (t<tco+current_gap+delay_pre+delay_post+gap2+50+12) ) iApp= 900; 
        else 	iApp =base_current;

        //-------------------------
        // High-threshold L-type Ca 2+ Current (Ca-L)
        //-------------------------
        sinf=1/(1+ exp((V-theta.s)/sigma.s));

        iCaL=cond.gCa*(sinf*sinf)*V*(tauCa.Ca_ex/(1-exp((2*V)/tauCa.RTF)));

        //-------------------------
        // Low-threshold T-type Ca 2+ current (Ca-T)
        //-------------------------
        aTinf=1/(1+ exp((V-theta.aT)/sigma.aT));
        bTinf = 1/(1+exp((rT-theta.b)/sigma.b))-1/(1+exp(-theta.b/sigma.b));
        rTinf=1/(1+exp((V-theta.rT)/sigma.rT));								
        taurT=tau.r0+tau.r1/(1+exp((V-theta.rrT)/sigma.rrT));				

        iCaT=cond.gCaT*(aTinf*aTinf*aTinf)*(bTinf*bTinf*bTinf)*V*(tauCa.Ca_ex/(1-exp((2*V)/tauCa.RTF)));

        //-------------------------
        // Persistent Na+ Current (Nap)
        //-------------------------
        mpinf=1/(1+ exp((V-theta.mp)/sigma.mp));
        hpinf=1/(1+ exp((V-theta.hp)/sigma.hp));			
        tauhp=tau.hpbar/cosh((V-theta.hp)/(2*sigma.hp));	

        iNap=cond.gNap*mpinf*hp*(V-pot.VNa);

        //-------------------------
        // Leak Current
        //-------------------------
        //Functions
        iL=cond.gL*(V-pot.VL);

        //-------------------------
        // Potassium Current (K+)
        //-------------------------
        ninf=1/(1+ exp((V-theta.n)/sigma.n));			
        taun=tau.nbar/cosh((V-theta.n)/(2*sigma.n));	

        iK=cond.gK*(n*n*n*n)*(V-pot.VK);

        //-------------------------
        // Sodium Current (Na+)
        //-------------------------
        minf=1/(1+exp((V-theta.m)/sigma.m));
        alphah=0.128*exp(-(V+50)/18);					
        betah=4/(1+exp(-(V+27)/5));
        hinf=alphah/(alphah + betah);					

        iNa=cond.gNa*(minf*minf*minf)*h*(V-pot.VNa);

        //-------------------------
        // A-type K+ Current (A)
        //-------------------------
        ainf=1/(1+exp((V-theta.a)/sigma.a));
        einf=1/(1+exp((V-theta.e)/sigma.e));			

        iA=cond.gA*ainf*e*(V-pot.VK);				

        //-------------------------
        // Ca 2+ -dependent K+ current (SK)
        //-------------------------
        kinf=(Cai*Cai)/(Cai*Cai+(par.ks*par.ks));
        iSK=cond.gSK*kinf*(V-pot.VK);

        //-------------------------
        // Na+ -dependent K+ current (KNa)
        //-------------------------
        winf=1/(1+pow(38.7/Nai,3.5));
        //phiNa(x)=(x^3)/(x^3+Kp^3);  // en file phiNa.c

        iKNa=cond.gKNa*winf*(V-pot.VK);

        //-------------------------
        // Hyperpolarization-activated inward Current (h)
        //-------------------------
        rfinf=1/(1+exp((V-theta.rf)/sigma.rf));											
        taurf = par.prf/(-7.4*(V+70)/(exp(-(V+70)/0.8)-1)+65*exp(-(V+56)/23));			
        rsinf=1/(1+exp((V-theta.rs)/sigma.rs));											

        iH=cond.gH*(par.kr*rf+(1-par.kr)*rs)*(V-pot.VH);

        //-------------------------
        // Equations
        //-------------------------
                
        dv[0]=(-iL-iK-iNa-iCaL-iCaT-iA-iSK-iKNa-iH-iNap+iApp)/par.C;				
 		dv[1]=(ninf-n)/taun; 													//K+
 		dv[2]=(hinf-h)/tau.h;													//Na+
 		dv[3]=(einf-e)/tau.e;													//K+ type A
 		dv[4]=(rTinf-rT)/taurT;													//Ca2+ type T
 		dv[5]=-par.f*(par.eps*(iCaL+iCaT)+ par.kCa*(Cai-par.bCa));				//K+ dep Ca2+
 		dv[6]=-par.alphaNa*(iNa+iNap)-3*par.Rpump*(phiNa(Nai)-phiNa(par.Naeq));	//Na+ dep K+
 		dv[7]=(rfinf-rf)/taurf;													//Hp
 		dv[8]=(rsinf-rs)/tau.rs;												//Hp
 		dv[9]=(hpinf-hp)/tauhp;													//pers Nap

        // for(nsy=0;nsy<Nsyn;nsy++) dv[nsy+10]=(ginf[nsy]-g[nsy])/tau.g[nsy];		//for opening of synaptic channel, Nsyn is number of synapses

	return;
}
//-----------------------------------------------------------------------------
//Decide neuron function: change parameters according to neuron type: 1 HVC_RA, 2 HVC_INT, 3 HVC_X
//-----------------------------------------------------------------------------
void decide_neurona(int tipo){
// HVC_RA
   if (tipo==1){ 
					par.C   =20;
					par.kr  =0.95;
					
					cond.gNa  =300*Q2;
					cond.gK   =400*Q2;
					cond.gSK  =27*Q2;
					cond.gKNa =500*Q2;
					cond.gH   =1*Q2;
					cond.gA   =150*Q2;
					cond.gCaT =0.55*Q2; 
			}	
// HVC_interneurona	
	if (tipo==2){ 
					par.C =75;
					par.kr  =0.01;
					
					cond.gNa  =800*Q2;
					cond.gK   =1700*Q2;
					cond.gSK  =1*Q2;
					cond.gKNa =1*Q2;
					cond.gH   =4*Q2;
					cond.gA   =1*Q2;
					cond.gCaT =1.05*Q2; 
					
					for(nnn=0;nnn<Nsyn;nnn++){
					cond.gsyn[nnn] = 3*Q2;					//for synapse current
					}
			}
// HVC_X					
	if (tipo==3){ 
					par.C   =100;
					par.kr  =0.3;
			
					cond.gNa  =450*Q2;
					cond.gK   =50*Q2;
					cond.gSK  =6*Q2;
					cond.gKNa =40*Q2;
					cond.gH   =4*Q2;
					cond.gA   =5*Q2;
					cond.gCaT =2.65*Q2;  
			}
return;
}
//-----------------------------------------------------------------------------
//Initial conditions function according to neuron type: 1 HVC_RA, 2 HVC_INT, 3 HVC_X
//-----------------------------------------------------------------------------
void initialize_neuron(int tipo){
//Optimized for measured temperatures
// HVC_RA
   if (tipo==1){ 
					Vo    =-81.4;
					no    =.0002;
					ho    =0.01;
					eo    =0.05;
					rTo   =0.01;	
					Caio  =0.103;
					Naio  =7.09;
					rfo   = 0.03;
					rso   =0.03;
					hpo   =0.1;     			
			}	
// HVC_interneurona	
	if (tipo==2){ 
					Vo    =-54.5;
					no    =.007;
					ho    =.91;
					eo    =0.25;
					rTo   =0.0019;	
					Caio  =0.1;
					Naio  =27.27;
					rfo   = 0.0001;
					rso   =0.11;
					hpo   =0.78;    
					
					for (nnn=0;nnn<Nsyn;nnn++)   go[nnn]    = 0.001; 		
			}
// HVC_X					
	if (tipo==3){ 
					Vo    =-65.6;
					no    =.001;
					ho    = 1.;
					eo    =0.75;
					rTo   =0.33;	
					Caio  =0.108;
					Naio  =7.43;
					rfo   = 0.0003;
					rso   =0.16;
					hpo   =0.94;
				}
return;
}
//-----------------------------------------------------------------------------
//File naming
//-----------------------------------------------------------------------------
void nombrar_par1_par2(char *name_space,int par1, int par2){
  sprintf(name_space,"./salida.i%d.j%d.dat",par1,par2);
return;
}
//-----------------------------------------------------------------------------
//-----------------------------------------------------------------------------
//MAIN PROGRAM
//-----------------------------------------------------------------------------
//-----------------------------------------------------------------------------
int main(){

double v[11];

//---------------------------------------------
//Time
//---------------------------------------------
 double tiempot,dt,to,tf;
 double xmin,xmax,ymin,ymax;
   
	tiempot = 0;			//integration time
	to = 1000;				//starting looking time
	tf = 1250;				//end of integration
	dt = 0.01	;			//temportal step
	
	//Plotting
				ymin=-90;
				ymax=15;
				
				xmin=to-1000;
				xmax=to+250-1000;
//---------------------------------------------				
//Current
//---------------------------------------------
  tipo_neurona = 1;                                           // HERE SELECT NEURON TYPE RA:1, INT:2, X:3

  tco = 1005;				//start of applied current

  if(tipo_neurona==1){
      tcf = tco+30;         //end of applied current
      delay_pre = 16;       //duration of first current
      delay_post = 16;      //duration of third current

      corriente_pre = 480;  // first current strength
      corriente = 540;      // second current strength
      current2 = 540;       // third current strength

      current_gap = 84;
      gap2 = 116;
  }
      else{
      tcf = tco+12;
      delay_pre = 12;
      delay_post = 30;

      corriente_pre = 650;
      corriente = 1100;
      current2 = 1100;

      current_gap = 60;
      gap2 = 60;
  }

//---------------------------------------------
//Temperature
//---------------------------------------------
double Q10,Q10g,vartemp,temptot;		//Q10 for taus and temperatures
  
  temp = 40	;		//in ºC
  
  vartemp = 5;
  temptot = 20;
  
  To = 20;
  
  Q10 = 3;

  if(tipo_neurona==1){
      Q10g = 1.4;           //divide conductances
  }
      else{
      Q10g = 2.5;
  }
  
//---------------------------------------------
//Iterate parameters to evaluate system
//---------------------------------------------

int i,j,k,l,ni,nj,nk,nl;
double vari, varj,vark,varl,parj0,park0,parl0,pari0;

char nombre_archivo[30];

i=0;
j=0;

ni=fabs(temptot/vartemp);  // number of iterations par i
nj=1;                       // number of iterations par j

//-------------------------
//-------------------------
//TEMPERATURE variation i 
//-------------------------
//-------------------------
vari=vartemp;
pari0 = temp + vari;						//initial value of i parameter
temp = pari0;

for(i=0;i<ni;i++){
temp-=vari;		                        //select i parameter
if(i==ni-1) temp-=vari;               // skipping 25 degrees here

printf("%lg\n",temp);

//---------------------------------------------
//Assign parameters (default is HVC_RA, will be changed accordingly with function decide_neurona below)
//---------------------------------------------
        //-------------------------
        // Q factor
        //-------------------------  
          Q = pow(Q10,(temp-To)/10);		//assign Q
          Q2 = pow(Q10g,(temp-To)/10);

        //-------------------------
        // Nernest potentials in mV
        //-------------------------
                     pot.VL  =-70;
                     pot.VK  =-90;
                     pot.VNa = 50;
                     pot.VCa = 80;
                     pot.VH  =-30;
                     pot.Vsyn= 0;										

        //-------------------------
        // Others constants
        //-------------------------
                     par.f       =0.1;
                     par.eps     =0.0015;
                     par.kCa     =0.3;
                     par.bCa     =0.1;
                     par.ks      =0.5;
                     par.Rpump   =0.0006;  
                     par.Kp      =15;
                     par.prf     =100/Q;
                     par.alphaNa =0.0001;
                     par.Naeq    =8;
                     
                     par.alphasyn = 2.2;								
                     par.betasyn = 0.38;								
                     par.Trmax = 1.5;									
                     
        //---------------------------------------------------------------            
        // Parameters values that vary among neuron types             
                             par.C = 20;
                             par.kr=0.95;			
                   
        //-------------------------
        // Conductances in nS
        //-------------------------
                             cond.gNa  =300*Q2;
                             cond.gK   =400*Q2;
                             cond.gSK  =27*Q2;
                             cond.gKNa =500*Q2;
                             cond.gH   =1*Q2;
                             cond.gA   =150*Q2;
                             cond.gCaT =0.55*Q2;
                             
        //---------------------------------------------------------------            
                     cond.gL   =2*Q2;
                     cond.gNap =1*Q2;
                     cond.gCa  =19*Q2;
                     
        //-------------------------
        // Time constants in mS
        //-------------------------
                     tau.nbar  =10/Q;
                     tau.hpbar =1000/Q;
                     tau.e	  =20/Q;
                     tau.h     =1/Q;
                     tau.rs    =1500/Q;
                     tau.r0    =200/Q;
                     tau.r1    =87.5/Q;
                    
                       tauCa.Ca_ex =2.5;			//this is not a tau
                       tauCa.RTF   =26.7*(273+temp)/(273+To);
                    
        //-------------------------
        // Function constants in mV
        //-------------------------
        //Thetas
                     theta.m  =-35;
                     theta.n  =-30;
                     theta.s  =-20;
                     theta.mp =-40;
                     theta.hp =-48;
                     theta.a  =-20;
                     theta.e  =-60;
                     theta.rf  =-105;
                     theta.rs  =-105;
                     theta.aT  =-65;
                     theta.b   =0.4;
                     theta.rT  =-67;
                     theta.rrT  =68;
                     
                     theta.synX =  -10;								
                     theta.synRA = -20;								

        // Sigmas
                     sigma.m  =-5;
                     sigma.n  =-5;
                     sigma.s  =-0.05;
                     sigma.mp =-6;
                     sigma.hp =6;
                     sigma.a  =-10;
                     sigma.e  =5;
                     sigma.rf =5;
                     sigma.rs  =25;
                     sigma.aT  =-7.8;
                     sigma.b   =-0.1;
                     sigma.rT  =2;
                     sigma.rrT =2.2;
                     
                     sigma.synX = 7;										
                     sigma.synRA = 5;									

//---------------------------------------------  
//Select Neuron
//---------------------------------------------  
	
	decide_neurona(tipo_neurona);   // assign individual neuron values

//---------------------------------------------  
//Open file
//---------------------------------------------  
	FILE *ptr;
	nombrar_par1_par2(nombre_archivo,i,j);
    ptr=fopen(nombre_archivo,"w");

//---------------------------------------------  
//Initial conditions
//---------------------------------------------  
	initialize_neuron(tipo_neurona);
		
				   v[0]=Vo; 
				   v[1]=no;
				   v[2]=ho;
				   v[3]=eo;
				   v[4]=rTo;        
				   v[5]=Caio;        
				   v[6]=Naio;        
				   v[7]=rfo;        
				   v[8]=rso;        
				   v[9]=hpo;       				
	
//---------------------------------------------   	
//Integration
//---------------------------------------------  
 	tiempot=0;					//initialize time
 	//fprintf(ptr,"\n");		//uncomment if iterating parameters
 	while(tiempot<tf){
	    if(tiempot>to) fprintf(ptr,"%lg\t%lg\t%lg\t%lg\t%lg\t%lg\t%lg\t%lg\t%lg\t%lg\t%lg\t%lg\n",tiempot,v[0],v[1],v[2],v[3],v[4],v[5],v[6],v[7],v[8],v[9],iApp);
	    //printf("%lg\t%lg\n",tiempot,v[0]);
  		tiempot = tiempot + dt;
  		rk4(ecuaciones,v,10,tiempot,dt);             // include more than 10 equations when doing synapses
 		fflush(NULL);
 	}
 	fclose(ptr);
 	
//-------------------------
//-------------------------
}  //END OF ITERATIONS
//-------------------------
//-------------------------

return(0);
}
